# Supplementary material for: Autoantibody hotspots reveal the origin and impact of immunogenic XIST ribonucleoprotein complexes in autoimmune diseases
Source: J Clin Invest. 2026 Feb 10;136(7):e198291. doi: 10.1172/JCI198291 (PMC13038191; doi:10.1172/JCI198291)
Supplement: Supporting data values [file jci-136-198291-s158.xls]

## Sheet: Figure 1D
SSc#	SPEN_HPRA007298
1	43
2	264
3	5
4	2
5	80
6	4
7	623
8	485
9	35
10	13
11	12
12	135
13	142
14	297
15	600
16	212
17	198
18	7
19	3
